# Supplementary material for: Time Series Analysis of Muscle Deformation During Physiotherapy Using Optical Wearable Sensors
Source: Sensors (Basel). 2025 Jun 2;25(11):3507. doi: 10.3390/s25113507 (PMC12158351; doi:10.3390/s25113507)
Supplement: Supplementary file 1 [file sensors-25-03507-s001.zip]

Archive with 1 entries (1 files):
- sensors-3584499-supplementary.pdf
